# Supplementary material for: Quantitative patterns of vertical transmission of deformed wing virus in honey bees
Source: PLoS One. 2018 Mar 29;13(3):e0195283. doi: 10.1371/journal.pone.0195283 (PMC5875871; doi:10.1371/journal.pone.0195283)
Supplement: S1 Supporting Data — The virus titer for the three experiments are deposited in the supplementary file. (XLSX) [file pone.0195283.s001.xlsx]

## Sheet: Experiment_1
	ID	Head	Thorax	Abdomen	Ovary	Spermath	Sperm		Eggs
	M.2	13	105	0	58	0	96		0
	M.3	0	5	4	0	0	0		0
	M.4	16	0	16	0	0	177		244
	M.5	7	0	25	0	22	0		21
	M.6	80	0	6	0	0	0		0
	M.7	7	591	1669	0	19	0		7
	M.8	16	0	2709	83	0	0		14
	M12	28291	203096	182321	1904	2186	22470		0
	M13	80531	892055	159089	186180	2283	16695		0
	M.14	627732	4504700	1787456	46092	3538	31571		0
	M.15	55613	117821	269123	11005	4580	3110841		0
	M16	33822	271040	93180	4909	727	18354		13
	M.17	34982	1559690	668436	1979	30362	13569		0
	M.18	98067	1016895	2293269	155626	13768	123736		1145301
	M.19	12879	796270	390954	14645	3605	1449		0
	M.20	26503	392066	349099	545	1174	1081		76
	M.21	628400	3753428	4519114	94177	53521	161823		7
	M.22	501942	814278	2082206	45685	45313	82498		5848
	M.23	919380	12432580	11646514	840711	65967	838327		11
	M.24	831983464	3514365693	12061354047	1243875992	26992617	537267463		103577
	M.25	1239468499	349669611	2401231945	1074641206	16110072	73134798		527516
	M.26	2751891147	1769526973	11853381553	373005184	41253923	195985621		3835587
	M.27	1666496015	1950971707	2280767554	1028731185	4386357	103672262		599848
	M.28	2054017112	2177139056	4140649869	1359787514	19486185	186881742		7831518
	M.29	1156576720	1635437083	7335318991	598487305	117344879	110081790		671290

## Sheet: Experiment_2
Sample name	Collected place	Copies/µl-DWV	Copies/µl-SBV
10	cook street	0	0
24	cook street	0	0
47	cook street	0	0
60	cook street	0	0
67	cook street	0	0
83	cook street	0	0
98	cook street	0	422
30	cook street	0	552
16-1	cook street	0	671
35	cook street	0	2240
49	cook street	7	563
66	cook street	29	0
72	cook street	63	0
46	cook street	9195	0
5	cook street	24439	0
17	cook street	53265	223
43	Harmony Church Rd	0	0
58	Harmony Church Rd	0	0
3	Harmony Church Rd	0	703
92	Harmony Church Rd	0	3661
95	Harmony Church Rd	0	73505
80	Harmony Church Rd	38	258
20	Ben Johnston Rd	0	0
26	Ben Johnston Rd	0	0
33	Ben Johnston Rd	0	0
36	Ben Johnston Rd	0	0
38	Ben Johnston Rd	0	0
54	Ben Johnston Rd	0	0
61	Ben Johnston Rd	0	0
73	Ben Johnston Rd	0	0
74	Ben Johnston Rd	0	0
81	Ben Johnston Rd	0	0
96	Ben Johnston Rd	0	0
23	Ben Johnston Rd	0	159
16	Ben Johnston Rd	0	422
53	Ben Johnston Rd	0	685
94	Ben Johnston Rd	0	698
65	Ben Johnston Rd	0	746
25	Ben Johnston Rd	0	812
85	Ben Johnston Rd	0	1083
18	Ben Johnston Rd	0	9219
51	Ben Johnston Rd	0	40769
63	Ben Johnston Rd	12	0
29	Ben Johnston Rd	63	570
70	Ben Johnston Rd	132	0
76-1	Ben Johnston Rd	178	33061
52	Ben Johnston Rd	47009	300
56	Ben Johnston Rd	270322	0
75	Ben Johnston Rd	519964	0
62	Ben Johnston Rd	667578	0
76	Ben Johnston Rd	869792	372
4	Ben Johnston Rd	1014958	0
88	Ben Johnston Rd	51509480	0
1	Bigelow Ln	0	0
27	Bigelow Ln	0	0
41	Bigelow Ln	0	0
57	Bigelow Ln	0	0
64	Bigelow Ln	0	0
87	Bigelow Ln	0	0
90	Bigelow Ln	0	260
9	Bigelow Ln	0	283
82	Bigelow Ln	4	0
34	Bigelow Ln	4037	0
21	Bigelow Ln	39697	0
27-1	Bigelow Ln	414019	0
97	Bigelow Ln	448882	0
12	oak grove church	0	0
14	oak grove church	0	0
15	oak grove church	0	0
19	oak grove church	0	0
31	oak grove church	0	0
32	oak grove church	0	0
44	oak grove church	0	0
84	oak grove church	0	0
11	oak grove church	0	232
40	oak grove church	0	243
6	oak grove church	0	258
45	oak grove church	0	327
50	oak grove church	0	534
48	oak grove church	0	581
86	oak grove church	5	0
59	oak grove church	8994	0
42	oak grove church	68387	0
68	oak grove church	87158	447
45-1	oak grove church	0	0

## Sheet: Experiment_3
Sample Name	Sample ID	Copies/µl-DWV
88-worker	QD-1-1	4255
88-drone	QD-1-2	9239
88-drone wash	QD-1-3	31
17-worker	QD-3-7	46187
17-drone	QD-3-8	12795
17-drone wash	QD-3-9	5
68-worker	QD-5-13	114145
68-drone	QD-5-14	205428
68-drone wash	QD-5-15	20
C3-worker	QD-11-31	1869
C3-drone	QD-11-32	9198
C3-drone wash	QD-11-33	0
E1-worker	QD-12-34	2010
E1-drone	QD-12-35	2273
E1-drone wash	QD-12-36	0
